# Supplementary material for: Mortality Related to Acute Illness and Injury in Rural Uganda: Task Shifting to Improve Outcomes
Source: PLoS One. 2015 Apr 7;10(4):e0122559. doi: 10.1371/journal.pone.0122559 (PMC4388510; doi:10.1371/journal.pone.0122559)
Supplement: S1 Dataset — (XLTX) [file pone.0122559.s001.xltx]

## Sheet: PLOS ONE DATA (1)
dictionary {
float month `"Month of ED visit"'
float year `"Year of ED visit"'
str11 age_categories_yrs `"Age category"'
str6 sex `"Male or Female"'
byte lab_yes `"lab_yes"'
byte xray_yes `"xray_yes"'
_newline
byte any_US_yes `"any_US_yes"'
byte procedure_yes `"procedure_yes"'
byte malaria_diagnosis `"Malaria Diagnosis"'
byte pneumonia_diagnosis_diagnosis `"Pneumonia Diagnosis"'
byte sepsis_septicshock_diagnosis `"Sepsis/septic diagnosis"'
byte diarrhea_diagnosis `"Diarrhea diagnosis"'
_newline
byte dehydration_diagnosis `"Dehydration diagnosis"'
byte trauma_related_diagnosis `"Trauma designation"'
byte dysentary_diagnosis `"Dysentary diagnosis"'
byte tuberculosis_diagnosis `"Tuberculosis diagnosis"'
byte HIV_ISS_diagnosis `"ISS/HIV diagnosis"'
byte malnutrition_diagnosis `"Malnutrition diagnosis"'
_newline
byte gastroenteritis_diagnosis `"Gastroenteritis diagnosis"'
byte multiple_diagnoses_yes `"multiple_diagnoses_yes"'
byte multiple_diagnoses_number `"multiple_diagnoses2"'
byte died_yes `"died_yes"'
byte follow_up_yes `"follow_up"'
str12 ED_disposition_final `"ED_dispo_final"'
_newline
str23 death_occurred_when `"When death occured"'
}
7 2010 "5-17 years" "Male" 1 1
0 0 0 0 0 0
0 0 0 0 0 0
0 0 0 0 1 "Admitted"
7 2010 "18 or older" "Male" 1 0
0 1 0 0 0 0
0 0 0 0 0 0
0 0 0 0 1 "Admitted"
7 2010 "18 or older" "Female" 0 0
0 1 0 0 0 0
0 0 0 0 0 0
0 0 0 0 0 "Discharged"
7 2010 "18 or older" "Male" 1 0
0 0 0 0 0 0
0 0 0 0 0 0
0 0 0 0 1 "Discharged"
7 2010 "18 or older" "Female" 0 1
0 1 0 0 0 0
0 0 0 0 0 0
0 0 0 0 1 "Admitted"
7 2010 "less than 1" "Male" 1 0
0 1 0 1 1 0
0 0 0 0 0 1
0 1 3 0 1 "Admitted"
7 2010 "18 or older" "Female" 1 0
0 0 0 0 0 0
0 0 0 0 0 0
0 0 0 0 0 "Admitted"
7 2010 "less than 1" "Female" 0 0
0 0 0 0 1 0
0 0 0 0 0 0
0 0 1 0 1 "Admitted"
7 2010 "18 or older" "Male" 0 0
0 1 0 0 0 0
0 0 0 0 0 0
0 0 0 0 1 "Discharged"
7 2010 "2-4 years" "Female" 0 0
0 1 0 0 0 0
0 0 0 0 0 0
0 0 0 0 0 "Discharged"
7 2010 "18 or older" "Female" 0 0
0 1 0 0 0 0
0 0 0 0 0 0
0 0 0 0 0 "Discharged"
7 2010 "5-17 years" "Female" 1 0
0 0 1 1 0 0
0 0 0 0 0 0
0 1 2 0 1 "Admitted"
7 2010 "18 or older" "Female" 0 1
0 1 0 0 0 0
0 0 0 0 0 0
0 0 0 0 1 "Discharged"
7 2010 "less than 1" "Male" 1 0
0 0 0 1 0 0
0 0 0 0 1 1
0 1 3 0 1 "Admitted"
7 2010 "18 or older" "Female" 1 0
0 0 0 0 0 0
0 0 0 0 0 0
0 0 0 0 0 "Admitted"
7 2010 "18 or older" "Female" 1 0
0 0 1 0 0 0
0 0 0 0 0 0
0 0 1 0 1 "Admitted"
7 2010 "18 or older" "Male" 0 0
0 0 0 0 0 0
0 0 0 0 0 0
0 0 0 0 0 "Discharged"
7 2010 "18 or older" "Female" 1 0
0 0 1 0 0 0
0 0 0 0 0 0
0 0 1 0 1 "Admitted"
7 2010 "18 or older" "Male" 1 0
0 0 1 0 0 0
0 0 0 0 0 0
0 0 1 0 0 "AMA"
7 2010 "18 or older" "Female" 0 0
0 1 0 0 0 0
0 0 0 0 0 0
0 0 0 0 1 "Discharged"
7 2010 "2-4 years" "Female" 0 0
0 1 0 0 0 0
0 0 0 0 0 0
0 0 0 0 1 "Admitted"
7 2010 "less than 1" "Female" 0 0
0 0 0 0 0 0
0 0 0 0 0 0
0 0 0 0 0 "Other"
7 2010 "1 year" "Male" 1 0
0 0 1 0 0 1
0 0 0 0 0 0
0 1 2 0 1 "Admitted"
7 2010 "18 or older" "Male" 1 0
0 0 0 0 0 0
0 0 0 0 0 0
0 0 0 0 1 "Discharged"
7 2010 "18 or older" "Female" 1 0
0 1 1 0 0 0
0 0 0 0 0 0
0 0 1 0 1 "Admitted"
7 2010 "5-17 years" "Female" 1 0
0 0 1 0 0 0
0 0 0 0 0 0
0 0 1 0 1 "Discharged"
7 2010 "18 or older" "Female" 1 0
0 0 0 0 1 0
0 0 0 0 1 0
0 1 2 0 1 "Admitted"
7 2010 "5-17 years" "Female" 1 0
0 1 1 0 0 0
0 0 0 0 0 0
0 0 1 0 1 "Admitted"
7 2010 "5-17 years" "Male" 0 0
0 1 0 0 0 0
0 0 0 0 0 0
0 0 0 0 0 "Discharged"
7 2010 "1 year" "Male" 1 0
0 0 1 0 0 0
0 0 0 0 0 0
0 0 1 0 0 "Discharged"
7 2010 "18 or older" "Male" 1 0
0 0 1 0 0 0
0 0 0 0 0 0
0 0 1 0 0 "Discharged"
7 2010 "18 or older" "Female" 1 0
0 0 0 0 0 0
0 0 0 0 0 0
0 0 0 0 1 "Discharged"
7 2010 "18 or older" "Male" 1 0
0 0 1 0 0 0
0 0 0 0 0 0
0 0 1 0 1 "Admitted"
7 2010 "18 or older" "Male" 1 0
0 0 0 0 0 0
0 0 0 0 0 0
0 0 0 0 1 "Admitted"
7 2010 "18 or older" "Male" 1 0
0 0 0 0 0 0
0 0 0 0 0 0
0 0 0 0 1 "Discharged"
7 2010 "5-17 years" "Male" 0 0
0 1 0 0 0 0
0 0 0 0 0 0
0 0 0 0 1 "Discharged"
7 2010 "5-17 years" "Male" 1 0
0 1 0 0 0 0
0 0 0 0 0 0
0 0 0 0 1 "Admitted"
7 2010 "less than 1" "Female" 1 0
0 0 0 1 0 0
0 0 0 0 0 1
0 1 2 1 1 "Admitted"
after admission
7 2010 "18 or older" "Male" 0 0
0 0 0 0 0 0
0 0 0 0 0 0
0 0 0 0 0 "Discharged"
7 2010 "18 or older" "Male" 0 1
0 0 0 0 0 0
0 0 0 0 0 0
0 0 0 0 1 "Admitted"
7 2010 "5-17 years" "Male" 1 0
0 0 0 0 0 0
0 0 0 0 0 0
0 0 0 0 0 "Admitted"
7 2010 "18 or older" "Female" 1 0
0 0 0 0 0 0
0 0 0 0 0 0
0 0 0 0 0 "Admitted"
7 2010 "18 or older" "Female" 0 0
0 0 0 0 0 0
0 0 0 0 0 0
0 0 0 0 0 "Discharged"
7 2010 "18 or older" "Male" 1 0
0 0 1 0 0 0
0 0 0 0 0 0
0 0 1 0 0 "Discharged"
7 2010 "18 or older" "Male" 0 0
0 1 0 0 0 0
0 0 0 0 0 0
0 0 0 0 1 "Discharged"
7 2010 "18 or older" "Male" 1 0
0 0 0 1 0 0
0 0 0 0 1 0
0 1 2 0 0 "Admitted"
7 2010 "1 year" "Female" 1 0
0 0 1 1 0 0
0 0 0 0 0 0
0 1 2 0 1 "Admitted"
7 2010 "18 or older" "Male" 1 0
0 0 0 0 0 0
0 0 0 0 0 0
0 0 0 0 0 "Discharged"
7 2010 "2-4 years" "Male" 1 0
0 0 1 0 0 0
0 0 0 0 0 0
0 0 1 0 1 "Admitted"
7 2010 "18 or older" "Male" 1 0
0 0 0 0 0 0
0 0 0 0 0 0
0 0 0 0 1 "Admitted"
7 2010 "5-17 years" "Male" 1 0
0 0 0 0 0 0
0 0 0 0 0 0
0 0 0 0 1 "Admitted"
7 2010 "2-4 years" "Male" 1 0
0 0 0 1 0 0
0 0 0 0 0 0
0 0 1 0 0 "Admitted"
7 2010 "less than 1" "Male" 1 0
0 0 0 0 0 0
0 0 0 0 0 0
0 0 0 0 1 "Discharged"
7 2010 "18 or older" "Female" 1 0
0 0 0 0 0 0
0 0 0 0 0 0
0 0 0 0 0 "Discharged"
7 2010 "1 year" "Male" 1 0
0 0 1 0 0 0
0 0 0 0 0 0
1 1 2 0 1 "Admitted"
7 2010 "18 or older" "Female" 1 0
0 0 1 0 0 0
0 0 0 0 0 0
0 0 1 0 1 "Admitted"
7 2010 "18 or older" "Female" 1 0
0 0 1 0 0 0
0 0 0 0 0 0
0 0 1 0 1 "Discharged"
7 2010 "18 or older" "Male" 1 0
0 0 0 0 0 0
0 0 0 0 0 0
0 0 0 0 1 "Discharged"
7 2010 "1 year" "Male" 1 0
0 0 1 0 0 0
1 0 0 0 0 0
0 0 1 0 1 "Admitted"
7 2010 "18 or older" "Male" 1 0
0 0 1 0 0 0
0 0 0 0 0 0
0 0 1 0 1 "Admitted"
7 2010 "18 or older" "Female" 0 0
0 0 0 0 0 0
0 0 0 0 0 0
0 0 0 0 1 "Admitted"
7 2010 "5-17 years" "Male" 0 0
0 1 0 0 0 0
0 0 0 0 0 0
0 0 0 0 0 "Discharged"
7 2010 "18 or older" "Male" 0 0
0 1 0 0 0 0
0 0 0 0 0 0
0 0 0 0 1 "Discharged"
7 2010 "18 or older" "Female" 1 0
0 0 0 0 0 0
0 0 0 0 0 0
0 0 0 0 0 "Discharged"
7 2010 "18 or older" "Female" 1 0
0 0 1 0 0 0
0 0 0 0 1 0
0 1 2 0 1 "Admitted"
7 2010 "18 or older" "Female" 1 0
0 0 1 0 0 0
0 0 0 0 0 0
0 0 1 0 1 "Admitted"
7 2010 "5-17 years" "Male" 1 0
0 1 1 0 0 0
0 0 0 0 0 0
0 0 1 0 1 "Discharged"
7 2010 "18 or older" "Female" 0 0
0 0 0 0 0 0
0 0 0 0 0 0
0 0 0 0 1 "Discharged"
7 2010 "18 or older" "Female" 1 0
0 0 1 0 0 0
0 0 0 0 0 0
0 0 1 0 1 "Admitted"
7 2010 "less than 1" "Female" 1 0
0 0 1 1 0 0
1 0 0 0 0 0
0 1 2 0 1 "Admitted"
7 2010 "2-4 years" "Female" 1 0
0 0 1 0 0 0
0 0 0 0 0 0
0 0 1 0 0 "Discharged"
7 2010 "5-17 years" "Male" 0 1
0 1 0 0 0 0
0 0 0 0 0 0
0 0 0 0 1 "Discharged"
7 2010 "2-4 years" "Female" 1 0
0 0 1 1 0 0
0 0 0 0 0 0
0 1 2 0 0 "Admitted"
7 2010 "18 or older" "Male" 0 0
0 1 0 0 0 0
0 0 0 0 0 0
0 0 0 0 1 "Admitted"
7 2010 "18 or older" "Male" 0 0
0 1 0 0 0 0
0 0 0 0 0 0
0 0 0 0 1 "Discharged"
7 2010 "5-17 years" "Male" 1 0
0 0 0 0 0 0
0 0 0 0 0 0
0 0 0 0 0 "Admitted"
7 2010 "18 or older" "Male" 0 0
0 0 0 0 0 0
0 0 0 0 0 0
0 0 0 0 1 "Admitted"
7 2010 "18 or older" "Female" 0 1
0 1 0 0 0 0
0 0 0 0 0 0
0 0 0 0 1 "Admitted"
7 2010 "5-17 years" "Male" 0 0
0 1 0 0 0 0
0 0 0 0 0 0
0 0 0 0 0 "Discharged"
7 2010 "18 or older" "Male" 1 0
0 0 0 0 0 0
0 0 0 0 0 0
0 0 0 0 0 "Admitted"
7 2010 "less than 1" "Male" 1 0
0 1 1 1 0 0
0 0 0 0 0 0
0 1 2 0 1 "Admitted"
7 2010 "18 or older" "Female" 1 0
0 0 1 0 0 0
0 0 0 0 0 0
0 0 1 0 1 "Admitted"
7 2010 "2-4 years" "Female" 1 0
0 0 1 0 0 0
0 0 0 0 0 0
0 0 1 0 0 "Admitted"
7 2010 "18 or older" "Female" 0 0
0 1 0 0 0 0
0 0 0 0 0 0
0 0 0 0 0 "Admitted"
7 2010 "5-17 years" "Male" 1 0
0 0 1 0 0 0
0 0 0 0 0 0
0 0 1 0 0 "Admitted"
7 2010 "5-17 years" "Male" 1 0
0 0 0 0 0 0
0 0 0 0 0 0
0 0 0 0 1 "Admitted"
7 2010 "18 or older" "Male" 0 0
0 1 0 1 0 0
0 0 0 0 0 0
0 0 1 0 0 "Admitted"
7 2010 "5-17 years" "Male" 1 0
0 0 1 0 0 0
0 0 0 0 0 0
0 0 1 0 0 "Admitted"
7 2010 "18 or older" "Male" 1 0
0 1 0 0 0 0
0 0 0 0 0 0
0 0 0 0 0 "Admitted"
7 2010 "18 or older" "Male" 1 1
0 0 0 1 0 0
0 0 0 1 0 0
0 1 2 0 1 "Admitted"
7 2010 "18 or older" "Male" 1 0
0 1 0 0 0 0
0 0 0 0 0 0
0 0 0 0 1 "Admitted"
7 2010 "2-4 years" "Female" 1 0
0 0 1 0 0 0
0 0 0 0 0 0
0 0 1 0 0 "Discharged"
7 2010 "18 or older" "Female" 1 0
0 0 1 0 0 0
0 0 0 0 0 0
0 0 1 0 1 "Admitted"
7 2010 "18 or older" "Male" 1 0
0 0 0 0 0 0
0 0 0 0 0 0
0 0 0 0 1 "Admitted"
7 2010 "18 or older" "Male" 0 0
0 1 0 0 0 0
0 0 0 0 0 0
0 0 0 0 1 "Discharged"
7 2010 "18 or older" "Female" 0 0
0 1 1 0 0 0
0 0 0 0 1 0
0 1 2 0 1 "Admitted"
7 2010 "18 or older" "Female" 0 0
0 0 0 0 0 0
0 0 0 0 0 0
0 0 0 0 1 "Discharged"
7 2010 "18 or older" "Male" 1 1
0 0 0 1 0 0
0 0 0 1 1 0
0 1 3 0 1 "Admitted"
7 2010 "18 or older" "Male" 0 0
0 0 0 0 0 0
0 0 0 0 0 0
0 0 0 0 0 "Admitted"
7 2010 "18 or older" "Female" 1 0
0 0 0 0 0 0
0 0 0 0 0 0
0 0 0 0 1 "Admitted"
7 2010 "18 or older" "Male" 1 0
0 1 0 0 0 0
0 0 0 0 0 0
0 0 0 0 1 "Discharged"
7 2010 "18 or older" "Female" 1 0
0 0 1 0 0 0
0 0 0 0 0 0
0 0 1 0 1 "Admitted"
7 2010 "1 year" "Male" 0 0
0 1 0 0 0 0
0 0 0 0 0 0
0 0 0 0 1 "Admitted"
7 2010 "5-17 years" "Male" 0 0
0 0 0 0 0 0
0 0 0 0 0 0
0 0 0 0 0 "Admitted"
7 2010 "18 or older" "Female" 1 0
0 1 1 0 0 0
0 0 0 0 0 0
0 0 1 1 1 "Died"
in the ED
7 2010 "18 or older" "Male" 1 0
1 0 0 0 0 0
0 0 0 0 0 0
0 0 0 0 0 "Admitted"
7 2010 "18 or older" "Male" 0 0
0 1 0 0 0 0
0 0 0 0 0 0
0 0 0 0 0 "Admitted"
7 2010 "18 or older" "Female" 0 0
0 0 0 0 0 0
0 0 0 0 0 0
0 0 0 0 0 "Discharged"
7 2010 "1 year" "Male" 1 0
0 0 1 1 0 0
0 0 0 0 0 0
0 1 2 0 1 "Admitted"
7 2010 "18 or older" "Female" 0 0
0 0 0 0 0 0
0 0 0 0 0 0
0 0 0 0 1 "Admitted"
7 2010 "18 or older" "Male" 1 0
0 0 0 0 0 0
0 0 0 0 0 0
0 0 0 0 1 "Admitted"
7 2010 "18 or older" "Female" 0 0
0 0 0 0 0 0
0 0 0 0 0 0
0 0 0 0 1 "Admitted"
7 2010 "18 or older" "Female" 0 0
0 1 0 0 0 0
0 0 0 0 0 0
0 0 0 0 0 "Discharged"
7 2010 "18 or older" "Male" 1 0
0 0 1 0 0 0
0 0 0 0 0 0
0 0 1 0 1 "Admitted"
7 2010 "5-17 years" "Male" 0 0
0 1 0 0 0 0
0 0 0 0 0 0
0 0 0 0 1 "Admitted"
7 2010 "5-17 years" "Male" 0 0
0 0 0 0 0 0
0 0 0 0 0 0
0 0 0 0 1 "Admitted"
7 2010 "5-17 years" "Female" 1 0
0 0 0 0 0 0
0 0 0 0 0 0
0 0 0 0 0 "Admitted"
7 2010 "18 or older" "Male" 0 0
0 1 0 0 0 0
0 0 0 0 0 0
0 0 0 0 1 "Discharged"
7 2010 "less than 1" "Male" 1 0
0 0 0 1 0 0
0 0 0 0 0 0
0 0 1 0 1 "Admitted"
7 2010 "5-17 years" "Male" 1 0
0 0 0 0 0 0
0 0 0 0 0 0
0 0 0 0 0 "Admitted"
7 2010 "5-17 years" "Male" 0 0
0 1 0 0 0 0
0 0 0 0 0 0
0 0 0 0 1 "Admitted"
7 2010 "5-17 years" "Female" 1 0
0 0 1 0 0 0
0 0 0 0 0 0
0 0 1 0 1 "Admitted"
7 2010 "less than 1" "Female" 1 0
0 0 1 0 1 0
0 0 0 0 0 1
0 1 3 0 0 "Admitted"
7 2010 "less than 1" "Female" 0 0
0 0 1 0 0 0
1 0 0 0 0 1
1 1 3 0 1 "Admitted"
7 2010 "18 or older" "Male" 0 0
0 1 0 0 0 0
0 0 0 0 0 0
0 0 0 0 1 "Admitted"
7 2010 "18 or older" "Male" 1 0
0 0 0 0 0 0
0 0 0 0 0 0
0 0 0 0 1 "Admitted"
7 2010 "18 or older" "Male" 1 0
0 1 0 0 0 0
0 0 0 0 0 0
0 0 0 0 1 "Admitted"
7 2010 "2-4 years" "Male" 1 0
0 0 1 1 0 0
0 0 0 0 0 0
0 1 2 0 1 "Admitted"
7 2010 "18 or older" "Male" 1 0
0 0 0 0 0 0
0 0 0 0 0 0
0 0 0 0 1 "Admitted"
7 2010 "18 or older" "Male" 1 0
0 0 1 0 0 0
0 0 0 0 0 0
0 0 1 0 1 "Admitted"
7 2010 "less than 1" "Male" 1 0
0 0 1 0 0 0
1 0 0 0 0 1
0 1 2 0 1 "Admitted"
7 2010 "18 or older" "Female" 1 0
0 0 1 0 0 0
0 0 0 0 0 0
0 0 1 0 1 "Discharged"
7 2010 "18 or older" "Female" 0 0
0 1 0 0 0 0
0 0 0 0 0 0
0 0 0 0 1 "Admitted"
7 2010 "18 or older" "Male" 0 0
0 1 0 0 0 0
0 0 0 0 0 0
0 0 0 0 1 "Discharged"
7 2010 "18 or older" "Male" 1 0
0 0 1 0 0 0
0 0 0 0 0 0
0 0 1 0 1 "Discharged"
7 2010 "18 or older" "Male" 0 0
0 1 0 0 0 0
0 0 0 0 0 0
0 0 0 0 1 "Admitted"
7 2010 "18 or older" "Female" 0 0
0 0 0 0 0 0
0 0 0 0 0 0
0 0 0 0 1 "Admitted"
7 2010 "5-17 years" "Male" 0 0
0 0 0 0 0 0
0 0 0 0 0 0
0 0 0 0 1 "Discharged"
7 2010 "5-17 years" "Male" 0 0
0 1 0 0 0 0
0 0 0 0 0 0
0 0 0 0 0 "Discharged"
7 2010 "18 or older" "Male" 1 0
0 0 1 0 0 0
0 0 0 0 0 0
0 0 1 0 0 "Discharged"
7 2010 "18 or older" "Male" 0 0
0 1 0 0 0 0
0 0 0 0 0 0
0 0 0 0 1 "Discharged"
7 2010 "5-17 years" "Male" 0 0
0 1 0 0 0 0
0 0 0 0 0 0
0 0 0 0 1 "Admitted"
7 2010 "2-4 years" "Male" 1 0
0 1 1 0 0 0
0 0 0 0 0 1
0 1 2 0 1 "Admitted"
7 2010 "1 year" "Male" 1 0
0 0 1 1 0 0
0 0 0 0 0 0
0 1 2 0 1 "Admitted"
7 2010 "less than 1" "Male" 1 0
0 1 0 0 0 0
0 0 0 0 0 1
0 0 1 0 1 "Admitted"
7 2010 "18 or older" "Male" 1 0
0 1 0 0 0 0
0 0 0 0 0 0
0 0 0 0 1 "Admitted"
7 2010 "18 or older" "Female" 1 0
0 1 0 0 1 0
0 0 0 0 0 0
0 0 1 0 1 "Admitted"
7 2010 "18 or older" "Male" 0 0
0 1 0 0 0 0
0 0 0 0 0 0
0 0 0 0 1 "Admitted"
7 2010 "18 or older" "Male" 1 0
0 0 0 0 0 0
0 0 0 0 0 0
0 0 0 0 1 "Surgery"
7 2010 "18 or older" "Male" 0 0
0 0 0 0 0 0
0 0 0 0 0 0
0 0 0 0 1 "Discharged"
7 2010 "5-17 years" "Female" 1 0
0 0 1 0 0 0
0 0 0 0 0 0
0 0 1 0 1 "Admitted"
7 2010 "18 or older" "Female" 0 0
0 0 0 0 0 0
0 0 0 0 0 0
0 0 0 0 1 "Discharged"
7 2010 "18 or older" "Male" 1 0
0 0 1 0 0 0
0 0 0 0 0 0
0 0 1 0 0 "Admitted"
7 2010 "18 or older" "Female" 0 1
0 0 0 0 0 0
0 0 0 0 0 0
0 0 0 0 1 "Discharged"
7 2010 "5-17 years" "Male" 0 0
0 1 0 0 0 0
0 0 0 0 0 0
0 0 0 0 0 "Admitted"
7 2010 "less than 1" "Male" 1 0
0 0 0 0 0 0
0 0 0 0 0 1
0 0 1 0 1 "Admitted"
7 2010 "5-17 years" "Female" 0 0
0 1 0 0 0 0
0 0 0 0 0 0
0 0 0 0 1 "Admitted"
7 2010 "5-17 years" "Female" 0 0
0 1 0 0 0 0
0 0 0 0 0 0
0 0 0 0 1 "Admitted"
7 2010 "2-4 years" "Male" 1 0
0 1 0 0 0 0
0 0 0 0 1 1
0 1 2 0 1 "Admitted"
7 2010 "18 or older" "Male" 1 0
0 0 1 0 0 0
0 0 0 0 0 0
0 0 1 0 1 "Discharged"
7 2010 "18 or older" "Female" 1 0
0 0 1 0 0 0
0 0 0 0 0 0
0 0 1 0 1 "Discharged"
7 2010 "5-17 years" "Male" 1 0
0 0 0 0 0 0
0 0 0 0 0 0
0 0 0 0 0 "Discharged"
7 2010 "18 or older" "Male" 1 0
0 1 1 0 0 0
0 0 0 0 0 0
0 0 1 0 1 "Admitted"
8 2010 "2-4 years" "Female" 1 0
0 0 0 0 0 0
0 0 0 0 0 0
0 0 0 0 1 "Discharged"
8 2010 "5-17 years" "Female" 0 0
0 1 0 0 0 0
0 0 0 0 0 0
0 0 0 0 1 "Admitted"
8 2010 "2-4 years" "Male" 1 0
0 0 1 0 0 0
0 0 0 0 0 0
0 0 1 0 1 "Discharged"
8 2010 "18 or older" "Female" 1 0
0 0 0 0 0 0
0 0 0 0 0 0
0 0 0 0 1 "Admitted"
8 2010 "18 or older" "Male" 1 1
0 0 0 0 0 0
0 0 0 1 0 0
0 0 1 0 1 "Admitted"
8 2010 "5-17 years" "Male" 0 0
0 1 0 0 0 0
0 0 0 0 0 0
0 0 0 0 1 "Admitted"
8 2010 "5-17 years" "Male" 1 0
0 0 0 0 0 0
0 0 0 0 0 0
0 0 0 0 1 "Admitted"
8 2010 "1 year" "Female" 0 1
0 1 0 0 0 0
0 0 0 0 0 0
0 0 0 0 0 "Admitted"
8 2010 "18 or older" "Female" 0 0
0 1 0 0 0 0
0 0 0 0 0 0
0 0 0 0 1 "Discharged"
8 2010 "18 or older" "Female" 1 0
0 0 1 0 0 0
0 0 0 0 0 0
0 0 1 0 1 "Discharged"
8 2010 "5-17 years" "Male" 0 0
0 1 0 0 0 0
0 0 0 0 0 0
0 0 0 0 1 "Admitted"
8 2010 "less than 1" "Male" 1 0
0 0 1 0 0 0
0 0 0 0 0 0
1 1 2 0 1 "Admitted"
8 2010 "18 or older" "Male" 1 0
0 0 1 0 0 0
0 0 1 0 0 0
0 0 1 0 0 "Discharged"
8 2010 "5-17 years" "Male" 0 0
0 1 0 0 0 0
0 0 0 0 0 0
0 0 0 0 1 "Admitted"
8 2010 "18 or older" "Female" 1 0
0 0 1 0 0 0
0 0 0 0 0 0
0 0 1 0 1 "Admitted"
8 2010 "18 or older" "Female" 1 0
0 1 0 0 0 0
0 0 0 0 0 0
0 0 0 0 1 "Discharged"
8 2010 "1 year" "Female" 1 0
0 0 0 1 0 0
0 0 0 0 0 0
0 0 1 0 1 "Admitted"
8 2010 "5-17 years" "Female" 1 0
0 0 1 0 0 0
0 0 0 0 0 0
0 0 1 0 1 "Admitted"
8 2010 "less than 1" "Female" 1 0
0 0 1 0 0 0
0 0 0 0 0 0
0 0 1 0 0 "Admitted"
8 2010 "18 or older" "Female" 0 0
0 1 0 0 0 0
0 0 0 0 0 0
0 0 0 0 0 "Admitted"
8 2010 "less than 1" "Male" 1 0
0 0 1 0 0 0
0 0 0 0 0 0
0 0 1 0 0 "Discharged"
8 2010 "5-17 years" "Male" 0 0
0 1 0 0 0 0
0 0 0 0 0 0
0 0 0 0 1 "Discharged"
8 2010 "18 or older" "Male" 0 1
0 1 0 0 0 0
0 0 0 0 0 0
0 0 0 0 0 "Admitted"
8 2010 "18 or older" "Female" 1 0
0 0 1 0 0 0
0 0 0 0 0 0
0 0 1 0 1 "Discharged"
8 2010 "18 or older" "Male" 1 0
0 0 0 0 0 0
0 0 0 0 0 0
0 0 0 0 1 "Discharged"
8 2010 "18 or older" "Female" 1 0
0 0 1 0 0 0
0 0 0 0 0 0
0 0 1 0 1 "Discharged"
8 2010 "18 or older" "Female" 1 0
0 0 0 0 0 0
0 0 0 0 0 0
0 0 0 0 1 "Discharged"
8 2010 "5-17 years" "Male" 0 0
0 1 0 0 0 0
0 0 0 0 0 0
0 0 0 0 1 "Admitted"
8 2010 "18 or older" "Female" 1 0
0 0 1 0 0 0
0 0 0 0 0 0
0 0 1 0 1 "Discharged"
8 2010 "18 or older" "Male" 1 0
0 1 0 0 0 0
0 0 0 0 0 0
0 0 0 0 1 "Admitted"
8 2010 "18 or older" "Male" 1 1
0 0 0 0 0 0
0 0 0 0 0 0
0 0 0 0 1 "Admitted"
8 2010 "18 or older" "Female" 1 0
0 1 0 0 0 0
0 0 0 0 0 0
0 0 0 0 1 "Admitted"
8 2010 "5-17 years" "Male" 1 0
0 0 1 0 0 0
0 0 0 0 0 0
0 0 1 0 1 "Admitted"
8 2010 "5-17 years" "Male" 0 0
0 1 0 0 0 0
0 0 0 0 0 0
0 0 0 0 1 "Admitted"
8 2010 "18 or older" "Male" 0 0
0 0 0 0 0 0
0 0 0 0 0 0
0 0 0 0 1 "Admitted"
8 2010 "18 or older" "Male" 0 0
0 1 0 0 0 0
0 0 0 0 0 0
0 0 0 0 1 "Discharged"
8 2010 "18 or older" "Male" 0 1
0 1 0 0 0 0
0 0 0 0 0 0
0 0 0 0 1 "Admitted"
8 2010 "2-4 years" "Female" 1 0
0 0 1 0 0 0
0 0 0 0 0 0
0 0 1 0 1 "Discharged"
8 2010 "2-4 years" "Female" 1 0
0 0 0 0 0 0
0 0 0 0 0 0
0 0 0 0 1 "Discharged"
8 2010 "5-17 years" "Female" 0 0
0 1 0 0 0 0
0 0 0 0 0 0
0 0 0 0 1 "Admitted"
8 2010 "5-17 years" "Male" 0 0
0 1 0 0 0 0
0 0 0 0 0 0
0 0 0 0 0 "Discharged"
8 2010 "18 or older" "Male" 0 0
0 1 0 0 0 0
0 0 0 0 0 0
0 0 0 0 0 "Discharged"
8 2010 "5-17 years" "Female" 0 0
0 0 0 0 0 0
0 0 0 0 0 0
0 0 0 0 1 "Admitted"
8 2010 "5-17 years" "Female" 0 0
0 1 0 0 0 0
0 0 0 0 0 0
0 0 0 0 0 "Admitted"
8 2010 "1 year" "Male" 1 0
0 0 1 0 0 0
0 0 0 0 0 0
0 0 1 0 1 "Admitted"
8 2010 "2-4 years" "Male" 1 0
0 1 1 0 0 0
0 0 0 0 0 0
0 0 1 0 1 "Admitted"
8 2010 "18 or older" "Female" 1 0
0 0 1 0 0 0
0 0 0 0 1 0
0 1 2 0 1 "Admitted"
8 2010 "1 year" "Male" 1 0
0 0 1 1 0 0
0 0 0 0 0 0
0 1 2 0 1 "Admitted"
8 2010 "18 or older" "Male" 1 0
0 1 0 0 0 0
0 0 0 0 0 0
0 0 0 0 1 "Discharged"
8 2010 "5-17 years" "Female" 0 0
0 1 0 0 0 0
0 0 0 0 0 0
0 0 0 0 1 "Admitted"
8 2010 "18 or older" "Male" 1 0
0 0 1 0 0 0
0 0 0 0 0 0
0 0 1 0 1 "Admitted"
8 2010 "18 or older" "Male" 1 0
0 1 0 0 0 0
0 0 0 0 0 0
0 0 0 0 1 "AMA"
8 2010 "18 or older" "Female" 1 0
0 0 0 0 0 0
0 0 0 0 0 0
0 0 0 0 1 "Admitted"
8 2010 "5-17 years" "Female" 0 0
0 0 0 0 0 0
0 0 0 0 0 0
0 0 0 0 1 "Discharged"
8 2010 "18 or older" "Female" 1 0
0 0 1 1 0 0
0 0 0 0 0 0
0 1 2 0 1 "Admitted"
8 2010 "5-17 years" "Male" 0 0
0 1 0 0 0 0
0 0 0 0 0 0
0 0 0 0 1 "Admitted"
8 2010 "18 or older" "Male" 0 1
0 0 0 0 0 0
0 0 0 0 0 0
0 0 0 0 1 "Admitted"
8 2010 "less than 1" "Male" 1 0
0 1 0 0 0 0
0 0 0 0 0 0
0 0 0 0 0 "Discharged"
8 2010 "18 or older" "Male" 0 1
0 0 0 0 0 0
0 0 0 0 0 0
0 0 0 0 1 "Discharged"
8 2010 "5-17 years" "Male" 0 0
0 1 0 0 0 0
0 0 0 0 0 0
0 0 0 0 0 "Admitted"
8 2010 "18 or older" "Male" 1 0
0 0 1 0 0 0
0 0 0 0 0 0
0 0 1 0 1 "Discharged"
8 2010 "18 or older" "Male" 0 1
0 0 0 0 0 0
0 0 0 0 0 0
0 0 0 0 1 "Admitted"
8 2010 "5-17 years" "Female" 1 0
0 1 0 0 0 0
0 0 0 0 0 0
0 0 0 0 1 "Admitted"
8 2010 "18 or older" "Female" 0 0
0 1 0 0 0 0
0 0 0 0 0 0
0 0 0 0 1 "Admitted"
8 2010 "18 or older" "Male" 0 0
0 1 0 0 0 0
0 0 0 0 0 0
0 0 0 0 1 "Discharged"
8 2010 "18 or older" "Male" 1 1
0 0 1 1 0 0
0 0 0 0 0 0
0 1 2 0 1 "Admitted"
8 2010 "18 or older" "Male" 1 0
0 1 1 0 0 0
0 0 0 0 0 0
0 0 1 0 0 "Admitted"
8 2010 "18 or older" "Male" 0 0
0 1 0 0 0 0
0 0 0 0 0 0
0 0 0 0 0 "Admitted"
8 2010 "18 or older" "Male" 1 0
0 0 0 0 0 0
0 0 0 0 0 0
0 0 0 0 1 "Admitted"
8 2010 "18 or older" "Male" 0 0
0 1 0 0 0 0
0 0 0 0 0 0
0 0 0 0 0 "Admitted"
8 2010 "18 or older" "Female" 0 0
0 0 0 0 0 0
0 0 0 0 0 0
0 0 0 0 0 "Discharged"
8 2010 "18 or older" "Female" 1 0
0 1 0 0 0 0
0 0 0 0 0 0
0 0 0 0 1 "Admitted"
8 2010 "less than 1" "Male" 1 0
0 0 1 1 0 0
0 0 0 0 0 0
0 1 2 0 1 "Admitted"
8 2010 "5-17 years" "Female" 0 0
0 1 0 0 0 0
0 0 0 0 0 0
0 0 0 0 0 "Discharged"
8 2010 "18 or older" "Male" 0 1
0 1 0 0 0 0
0 0 0 0 0 0
0 0 0 0 1 "Discharged"
8 2010 "18 or older" "Male" 0 1
0 1 0 0 0 0
0 0 0 0 0 0
0 0 0 0 1 "Discharged"
8 2010 "5-17 years" "Female" 0 0
0 1 0 0 0 0
0 0 0 0 0 0
0 0 0 0 0 "Discharged"
8 2010 "18 or older" "Female" 1 0
0 0 0 0 0 0
0 0 0 0 0 0
0 0 0 0 0 "Admitted"
8 2010 "18 or older" "Male" 0 0
0 1 0 0 0 0
0 0 0 0 0 0
0 0 0 0 1 "Discharged"
8 2010 "5-17 years" "Male" 0 0
0 1 0 0 0 0
0 0 0 0 0 0
0 0 0 0 0 "Discharged"
8 2010 "18 or older" "Male" 0 0
0 1 0 0 0 0
0 0 0 0 0 0
0 0 0 0 0 "Discharged"
8 2010 "18 or older" "Female" 0 0
0 0 0 0 0 0
0 0 0 0 0 0
0 0 0 0 0 "Discharged"
8 2010 "18 or older" "Female" 0 0
0 1 0 0 0 0
0 0 0 0 0 0
0 0 0 0 0 "Discharged"
8 2010 "18 or older" "Female" 0 0
0 1 0 0 0 0
0 0 0 0 0 0
0 0 0 0 1 "Admitted"
8 2010 "5-17 years" "Female" 0 0
0 0 0 0 0 0
0 0 0 0 0 0
0 0 0 0 1 "Discharged"
8 2010 "18 or older" "Male" 0 0
0 1 0 0 0 0
0 0 0 0 0 0
0 0 0 0 0 "Discharged"
8 2010 "5-17 years" "Female" 1 0
0 0 1 1 0 0
0 0 0 0 0 0
0 1 2 0 1 "Discharged"
8 2010 "18 or older" "Male" 0 0
0 0 0 0 0 0
0 0 0 0 0 0
0 0 0 0 1 "Discharged"
8 2010 "5-17 years" "Female" 0 0
0 1 0 0 0 0
0 0 0 0 0 0
0 0 0 0 0 "Discharged"
8 2010 "less than 1" "Male" 0 0
0 1 0 0 0 0
0 0 0 0 0 0
0 0 0 0 1 "Admitted"
8 2010 "5-17 years" "Male" 0 0
0 1 0 0 0 0
0 0 0 0 0 0
0 0 0 0 0 "Admitted"
8 2010 "less than 1" "Male" 0 0
0 1 0 0 0 0
0 0 0 0 0 0
0 0 0 0 0 "Discharged"
8 2010 "18 or older" "Male" 1 0
0 0 0 0 0 0
0 0 0 0 0 0
0 0 0 0 0 "Admitted"
8 2010 "18 or older" "Female" 1 0
0 0 0 0 0 0
0 0 0 0 0 0
0 0 0 0 0 "Admitted"
8 2010 "18 or older" "Female" 1 0
0 0 1 0 0 0
0 0 0 0 0 0
0 0 1 0 1 "Discharged"
8 2010 "18 or older" "Male" 1 0
0 0 0 0 0 0
0 0 0 0 1 0
0 0 1 0 1 "Discharged"
8 2010 "18 or older" "Male" 1 1
0 0 1 0 0 0
0 0 0 1 0 0
0 1 2 0 1 "Admitted"
8 2010 "2-4 years" "Male" 1 0
0 0 1 0 0 0
0 0 0 0 0 0
0 0 1 0 1 "Admitted"
8 2010 "18 or older" "Female" 0 0
0 1 0 0 0 0
0 0 0 0 0 0
0 0 0 0 0 "Discharged"
8 2010 "1 year" "Female" 1 0
0 0 1 0 0 0
0 0 0 0 0 0
0 0 1 0 1 "Admitted"
8 2010 "less than 1" "Female" 1 0
0 0 0 0 0 0
0 0 0 0 0 1
0 0 1 0 1 "Admitted"
8 2010 "18 or older" "Female" 1 0
0 0 0 0 0 0
0 0 0 0 0 0
0 0 0 0 0 "Discharged"
8 2010 "less than 1" "Female" 1 0
0 0 1 0 0 0
0 0 0 0 0 0
0 0 1 0 1 "Discharged"
8 2010 "18 or older" "Male" 0 0
0 1 0 0 0 0
0 0 0 0 0 0
0 0 0 0 1 "Discharged"
8 2010 "18 or older" "Male" 1 0
0 1 0 0 0 0
0 0 0 0 0 0
0 0 0 0 1 "Admitted"
8 2010 "5-17 years" "Female" 1 0
0 0 1 0 0 0
0 0 0 0 0 0
0 0 1 0 1 "Discharged"
8 2010 "less than 1" "Male" 1 0
0 0 0 0 0 0
0 0 0 0 0 1
0 0 1 0 1 "Admitted"
8 2010 "less than 1" "Male" 1 0
0 1 0 0 0 0
0 0 0 0 0 0
0 0 0 0 0 "Admitted"
8 2010 "less than 1" "Male" 1 0
0 0 1 0 0 0
0 0 0 0 0 0
1 1 2 0 1 "Admitted"
8 2010 "2-4 years" "Male" 1 0
0 0 1 0 0 0
0 0 0 0 0 0
0 0 1 0 1 "Admitted"
8 2010 "2-4 years" "Female" 1 0
0 0 1 0 0 0
0 0 0 0 0 0
0 0 1 0 1 "Admitted"
8 2010 "less than 1" "Female" 1 0
0 0 1 0 0 0
0 0 0 0 0 0
0 0 1 0 1 "Admitted"
8 2010 "18 or older" "Female" 0 0
0 1 0 0 0 0
0 0 0 0 0 0
0 0 0 0 1 "Admitted"
8 2010 "18 or older" "Male" 0 0
0 1 0 0 0 0
0 0 0 0 0 0
0 0 0 0 1 "Admitted"
8 2010 "18 or older" "Female" 1 0
0 0 1 0 0 0
0 0 0 0 0 0
0 0 1 0 1 "Admitted"
8 2010 "1 year" "Male" 1 0
0 0 1 0 0 0
0 0 0 0 0 0
0 0 1 0 1 "Discharged"
8 2010 "2-4 years" "Male" 1 0
0 0 1 0 0 0
0 0 0 0 0 0
1 1 2 0 1 "Admitted"
8 2010 "5-17 years" "Male" 0 0
0 1 0 0 0 0
0 0 0 0 0 0
0 0 0 0 1 "Admitted"
8 2010 "18 or older" "Male" 0 0
0 1 0 0 0 0
0 0 0 0 0 0
0 0 0 0 0 "Discharged"
8 2010 "18 or older" "Male" 0 1
0 0 0 1 0 0
0 0 0 0 1 0
0 1 2 0 1 "Admitted"
8 2010 "18 or older" "Female" 1 0
0 0 0 0 0 0
0 0 0 0 0 0
0 0 0 0 1 "Admitted"
8 2010 "1 year" "Male" 1 0
0 0 1 0 0 0
0 0 0 0 0 0
0 0 1 0 0 "Admitted"
8 2010 "less than 1" "Female" 1 0
0 1 0 0 0 0
1 0 0 0 0 1
0 0 1 0 1 "Admitted"
8 2010 "2-4 years" "Male" 0 0
0 1 0 0 0 0
0 0 0 0 0 0
0 0 0 0 1 "Discharged"
8 2010 "18 or older" "Female" 1 0
0 0 1 0 0 0
0 0 0 0 0 0
0 0 1 0 0 "Discharged"
8 2010 "18 or older" "Male" 0 0
0 0 0 0 0 0
0 0 0 0 0 0
0 0 0 0 1 "Discharged"
8 2010 "18 or older" "Male" 1 0
0 0 1 0 0 0
0 0 0 0 0 0
0 0 1 0 0 "Admitted"
8 2010 "5-17 years" "Male" 0 0
0 1 0 0 0 0
0 0 0 0 0 0
0 0 0 0 1 "Discharged"
8 2010 "18 or older" "Female" 1 0
0 0 1 0 0 0
0 0 0 0 0 0
0 0 1 0 0 "Discharged"
8 2010 "18 or older" "Female" 0 0
0 1 0 0 0 0
0 0 0 0 0 0
0 0 0 0 1 "Admitted"
8 2010 "18 or older" "Male" 0 0
0 1 0 0 0 0
0 0 0 0 0 0
0 0 0 0 1 "Discharged"
8 2010 "18 or older" "Female" 0 0
0 0 0 0 0 0
0 0 0 0 1 0
0 0 1 0 1 "Admitted"
8 2010 "18 or older" "Female" 0 0
0 0 0 0 0 0
0 0 0 0 0 0
0 0 0 0 0 "Discharged"
8 2010 "18 or older" "Female" 0 0
0 1 0 0 0 0
0 0 0 0 0 0
0 0 0 0 1 "Discharged"
8 2010 "18 or older" "Female" 0 0
0 1 0 0 0 0
0 0 0 0 0 0
0 0 0 0 0 "Discharged"
8 2010 "18 or older" "Female" 1 0
0 1 0 0 0 0
0 0 0 0 0 0
0 0 0 0 0 "Admitted"
8 2010 "1 year" "Male" 1 0
0 0 1 0 0 0
1 0 0 0 0 0
1 1 2 0 1 "Admitted"
8 2010 "18 or older" "Female" 0 1
0 1 0 0 0 0
0 0 0 0 0 0
0 0 0 0 1 "Admitted"
8 2010 "2-4 years" "Female" 1 0
0 0 1 0 0 0
0 0 0 0 0 0
0 0 1 0 1 "Admitted"
8 2010 "5-17 years" "Female" 0 0
0 1 0 0 0 0
0 0 0 0 0 0
0 0 0 0 1 "Admitted"
8 2010 "18 or older" "Male" 1 0
0 0 1 0 0 0
0 0 0 0 0 0
0 0 1 0 1 "Discharged"
8 2010 "18 or older" "Male" 0 1
0 1 0 0 0 0
0 0 0 0 0 0
0 0 0 0 1 "Discharged"
8 2010 "18 or older" "Male" 1 0
0 0 0 0 0 0
0 0 0 0 0 0
0 0 0 0 1 "Admitted"
8 2010 "18 or older" "Female" 1 0
0 0 0 0 0 0
0 0 0 0 0 0
0 0 0 0 0 "Admitted"
8 2010 "18 or older" "Female" 0 0
0 1 0 0 0 0
0 0 0 0 0 0
0 0 0 0 1 "Discharged"
8 2010 "18 or older" "Male" 1 0
0 0 0 0 0 0
0 0 0 0 0 0
0 0 0 0 1 "Admitted"
8 2010 "18 or older" "Male" 1 0
0 0 0 0 0 0
0 0 0 0 1 0
1 1 2 0 1 "Admitted"
8 2010 "18 or older" "Male" 0 0
0 0 0 0 0 0
0 0 0 1 0 0
0 0 1 0 1 "Admitted"
8 2010 "5-17 years" "Female" 1 0
0 0 1 0 0 0
0 0 0 0 0 0
0 0 1 0 1 "Discharged"
8 2010 "18 or older" "Female" 0 0
0 1 0 0 0 0
0 0 0 0 0 0
0 0 0 0 0 "Discharged"
8 2010 "18 or older" "Male" 0 0
0 1 0 0 0 0
0 0 0 0 0 0
0 0 0 0 0 "Discharged"
8 2010 "less than 1" "Male" 1 0
0 0 1 1 0 0
0 0 0 0 0 1
0 1 3 0 1 "Admitted"
8 2010 "1 year" "Male" 1 0
0 0 0 1 0 0
0 0 0 0 0 0
0 0 1 0 1 "Admitted"
8 2010 "5-17 years" "Female" 0 0
0 1 0 0 0 0
0 0 0 0 0 0
0 0 0 0 1 "Other"
8 2010 "18 or older" "Female" 1 0
0 1 1 0 0 0
0 0 0 0 0 0
0 0 1 0 1 "Admitted"
8 2010 "less than 1" "Male" 0 1
0 1 0 0 0 0
0 0 0 0 0 0
0 0 0 0 1 "Discharged"
8 2010 "18 or older" "Male" 0 1
0 1 0 0 0 0
0 0 0 0 0 0
0 0 0 0 0 "Admitted"
8 2010 "18 or older" "Female" 0 1
0 0 0 0 0 0
0 0 0 0 1 0
0 0 1 0 1 "Admitted"
8 2010 "18 or older" "Male" 1 0
0 1 0 0 0 0
0 0 0 0 0 0
0 0 0 0 0 "Discharged"
8 2010 "5-17 years" "Male" 1 0
0 0 0 0 0 0
0 0 0 0 0 0
0 0 0 0 0 "Admitted"
8 2010 "18 or older" "Male" 0 0
0 1 0 0 0 0
0 0 0 0 0 0
0 0 0 0 0 "Discharged"
8 2010 "2-4 years" "Female" 1 0
0 0 1 0 0 0
0 0 0 0 0 0
0 0 1 0 1 "Admitted"
8 2010 "less than 1" "Male" 1 0
0 0 1 0 0 0
0 0 0 0 0 0
0 0 1 0 1 "Discharged"
8 2010 "18 or older" "Female" 1 0
0 0 1 0 0 0
0 0 0 1 0 0
0 1 2 0 1 "Admitted"
8 2010 "18 or older" "Female" 1 0
0 1 1 0 0 0
0 0 0 0 0 0
0 0 1 0 1 "Admitted"
8 2010 "1 year" "Male" 1 0
0 1 0 0 0 0
0 0 0 0 0 0
0 0 0 0 0 "Other"
8 2010 "18 or older" "Female" 1 0
0 0 1 0 0 0
0 0 0 0 0 0
0 0 1 0 1 "Admitted"
8 2010 "5-17 years" "Female" 0 0
0 0 0 0 0 0
0 0 0 0 0 0
0 0 0 0 1 "Admitted"
8 2010 "18 or older" "Male" 0 0
0 1 0 0 0 0
0 0 0 0 0 0
0 0 0 0 1 "Admitted"
8 2010 "18 or older" "Male" 0 0
0 1 0 0 0 0
0 0 0 0 0 0
0 0 0 0 0 "Discharged"
8 2010 "18 or older" "Female" 0 0
0 1 0 0 0 0
0 0 0 0 0 0
0 0 0 0 0 "Discharged"
8 2010 "5-17 years" "Male" 0 0
0 1 0 0 0 0
0 0 0 0 0 0
0 0 0 0 1 "Admitted"
8 2010 "18 or older" "Female" 1 0
0 0 0 1 0 0
0 0 0 0 0 0
0 0 1 0 1 "Admitted"
8 2010 "1 year" "Female" 1 0
0 0 1 0 0 0
0 0 0 0 0 0
0 0 1 0 1 "Admitted"
8 2010 "18 or older" "Male" 0 0
0 1 0 0 0 0
0 0 0 0 0 0
0 0 0 0 1 "Discharged"
8 2010 "18 or older" "Male" 1 0
0 1 0 0 0 0
0 0 0 0 0 0
0 0 0 0 1 "Admitted"
8 2010 "18 or older" "Male" 0 0
0 1 0 0 0 0
0 0 0 0 0 0
0 0 0 0 0 "Admitted"
8 2010 "18 or older" "Male" 0 0
0 1 0 0 0 0
0 0 0 0 0 0
0 0 0 0 1 "Admitted"
8 2010 "18 or older" "Male" 0 0
0 1 0 0 0 0
0 0 0 0 0 0
0 0 0 0 1 "Admitted"
8 2010 "18 or older" "Female" 1 0
0 0 1 0 0 0
0 0 0 0 0 0
0 0 1 0 0 "Discharged"
8 2010 "less than 1" "Female" 0 0
0 1 0 0 0 0
0 0 0 0 0 0
0 0 0 0 0 "Discharged"
8 2010 "18 or older" "Female" 1 0
0 0 1 0 0 0
0 0 0 0 0 0
0 0 1 0 0 "Discharged"
8 2010 "2-4 years" "Male" 1 0
0 1 1 0 0 0
0 0 0 0 0 1
0 1 2 0 1 "Admitted"
8 2010 "5-17 years" "Female" 1 0
0 0 0 0 0 0
0 0 0 0 0 0
0 0 0 0 1 "Admitted"
8 2010 "18 or older" "Male" 0 0
0 1 0 0 0 0
0 0 0 0 0 0
0 0 0 0 0 "Discharged"
8 2010 "18 or older" "Male" 0 0
0 1 0 0 0 0
0 0 0 0 0 0
0 0 0 0 1 "Admitted"
8 2010 "18 or older" "Male" 0 0
0 1 0 0 0 0
0 0 0 0 0 0
0 0 0 0 0 "Admitted"
8 2010 "18 or older" "Male" 0 0
0 0 0 0 0 0
0 0 0 0 0 0
0 0 0 0 1 "Admitted"
8 2010 "18 or older" "Male" 0 0
0 1 0 0 0 0
0 0 0 0 0 0
0 0 0 0 0 "Admitted"
8 2010 "18 or older" "Female" 1 0
0 0 0 0 0 0
0 0 0 0 0 0
0 0 0 0 1 "Admitted"
8 2010 "18 or older" "Female" 1 0
0 1 0 0 0 0
0 0 0 0 0 0
0 0 0 0 1 "Admitted"
8 2010 "18 or older" "Female" 1 1
0 0 1 1 0 0
0 0 0 1 0 0
0 1 3 0 1 "Admitted"
8 2010 "18 or older" "Female" 0 0
0 1 0 0 0 0
0 0 0 0 0 0
0 0 0 0 0 "Discharged"
8 2010 "18 or older" "Male" 0 0
0 1 0 0 0 0
0 0 0 0 0 0
0 0 0 0 0 "Discharged"
8 2010 "less than 1" "Female" 0 0
0 1 0 0 0 0
0 0 0 0 0 0
0 0 0 0 0 "Discharged"
8 2010 "18 or older" "Female" 1 0
0 0 0 0 0 0
0 0 0 0 0 0
0 0 0 0 1 "Admitted"
8 2010 "5-17 years" "Male" 0 0
0 1 0 0 0 0
0 0 0 0 0 0
0 0 0 0 0 "Discharged"
8 2010 "2-4 years" "Male" 0 1
0 1 0 0 0 0
0 0 0 0 0 0
0 0 0 0 1 "Admitted"
8 2010 "2-4 years" "Female" 1 0
0 0 0 1 0 0
0 0 0 0 0 1
0 1 2 0 0 "Admitted"
8 2010 "18 or older" "Male" 0 0
0 1 0 0 0 0
0 0 0 0 0 0
0 0 0 0 1 "Admitted"
8 2010 "18 or older" "Male" 0 0
0 0 0 0 0 0
0 0 0 0 0 0
0 0 0 0 0 "Admitted"
8 2010 "2-4 years" "Female" 0 0
0 0 0 0 0 0
0 0 0 0 0 0
0 0 0 0 0 "Discharged"
8 2010 "5-17 years" "Male" 0 0
0 1 0 0 0 0
0 0 0 0 0 0
0 0 0 0 1 "Discharged"
8 2010 "18 or older" "Male" 0 0
0 0 0 0 0 0
0 0 0 0 0 0
0 0 0 0 1 "Admitted"
8 2010 "5-17 years" "Female" 0 0
0 1 0 0 0 0
0 0 0 0 0 0
0 0 0 0 0 "Discharged"
8 2010 "5-17 years" "Female" 1 0
0 1 1 0 0 0
0 0 0 0 0 0
0 0 1 0 1 "Admitted"
8 2010 "18 or older" "Male" 0 0
0 1 0 0 0 0
0 0 0 0 0 0
0 0 0 0 0 "Discharged"
8 2010 "18 or older" "Female" 0 0
0 1 0 0 0 0
0 0 0 0 0 0
0 0 0 0 1 "Discharged"
8 2010 "18 or older" "Female" 0 0
0 1 0 0 0 0
0 0 0 0 0 0
0 0 0 0 0 "Discharged"
8 2010 "5-17 years" "Male" 0 0
0 1 0 0 0 0
0 0 0 0 0 0
0 0 0 0 1 "Admitted"
8 2010 "18 or older" "Female" 1 0
0 0 1 0 0 0
0 0 0 0 0 0
0 0 1 0 1 "Admitted"
8 2010 "18 or older" "Female" 1 0
0 0 1 0 0 0
0 0 0 0 1 0
0 1 2 0 1 "Admitted"
8 2010 "18 or older" "Female" 1 0
0 1 1 0 0 0
0 0 0 0 1 0
0 1 2 0 1 "Admitted"
8 2010 "18 or older" "Female" 0 0
0 0 0 0 0 0
0 0 0 0 0 0
0 0 0 0 0 "Discharged"
8 2010 "18 or older" "Female" 1 0
0 1 0 0 0 0
0 0 0 0 0 0
0 0 0 0 1 "Admitted"
8 2010 "18 or older" "Male" 0 0
0 1 0 0 0 0
0 0 0 0 0 0
0 0 0 0 0 "Discharged"
8 2010 "5-17 years" "Female" 0 0
0 0 0 0 0 0
0 0 0 0 0 0
0 0 0 0 0 "Other"
8 2010 "18 or older" "Male" 1 0
0 1 1 0 0 0
0 0 0 0 0 0
0 0 1 0 1 "Admitted"
8 2010 "18 or older" "Female" 1 0
0 0 1 1 0 0
0 0 0 0 1 0
0 1 3 0 1 "Admitted"
8 2010 "18 or older" "Female" 1 0
0 0 0 0 0 0
0 0 0 0 0 0
0 0 0 0 1 "Admitted"
8 2010 "18 or older" "Female" 0 0
0 1 0 0 0 0
0 0 0 0 0 0
0 0 0 0 1 "Discharged"
8 2010 "18 or older" "Female" 1 0
0 1 0 0 0 0
0 0 0 0 0 0
0 0 0 0 1 "Discharged"
8 2010 "18 or older" "Male" 1 0
0 0 1 0 0 0
0 0 0 0 0 0
0 0 1 0 1 "Admitted"
8 2010 "2-4 years" "Female" 1 0
0 0 1 0 0 0
0 0 0 0 0 0
0 0 1 0 1 "Admitted"
8 2010 "1 year" "Male" 1 0
0 0 0 1 0 0
0 0 0 0 0 1
0 1 2 0 1 "Admitted"
8 2010 "18 or older" "Female" 1 0
0 1 0 0 0 0
0 0 0 1 0 0
0 0 1 0 0 "Admitted"
8 2010 "1 year" "Male" 1 0
0 0 1 1 0 0
0 0 0 0 0 1
0 1 3 0 1 "Admitted"
8 2010 "18 or older" "Male" 1 0
0 1 0 0 0 0
0 0 0 0 0 0
0 0 0 0 1 "Admitted"
8 2010 "18 or older" "Female" 0 0
0 0 0 0 0 0
0 0 0 0 0 0
0 0 0 0 0 "Discharged"
8 2010 "18 or older" "Female" 0 0
0 1 0 0 0 0
0 0 0 0 0 0
0 0 0 0 1 "Discharged"
8 2010 "18 or older" "Female" 1 0
0 0 1 0 0 0
0 0 0 0 0 0
0 0 1 0 0 "Discharged"
8 2010 "5-17 years" "Female" 1 0
0 0 1 0 0 0
0 0 0 0 0 0
0 0 1 0 1 "Discharged"
8 2010 "5-17 years" "Female" 0 0
0 1 0 0 0 0
0 0 0 0 0 0
0 0 0 0 0 "Discharged"
8 2010 "18 or older" "Male" 1 0
0 0 1 0 0 0
0 0 0 0 0 0
0 0 1 0 1 "Discharged"
8 2010 "1 year" "Male" 1 0
0 0 1 0 0 0
0 0 0 0 0 0
0 0 1 0 1 "Admitted"
8 2010 "18 or older" "Male" 1 1
0 0 1 0 0 0
0 0 0 0 1 0
0 1 2 0 1 "Admitted"
8 2010 "18 or older" "Male" 1 0
0 0 1 0 0 0
0 0 0 0 0 0
0 0 1 0 1 "Discharged"
8 2010 "18 or older" "Female" 0 0
0 1 0 0 0 0
0 0 0 0 0 0
0 0 0 0 1 "Admitted"
8 2010 "18 or older" "Female" 1 0
0 0 0 0 0 0
0 0 0 0 0 0
0 0 0 0 1 "Discharged"
8 2010 "2-4 years" "Female" 1 0
0 0 1 0 0 0
0 0 0 0 0 0
0 0 1 0 1 "Discharged"
8 2010 "18 or older" "Male" 1 0
0 1 0 0 1 0
0 0 0 0 1 0
0 1 2 0 1 "Admitted"
8 2010 "18 or older" "Female" 1 0
0 0 0 0 0 0
0 0 0 0 0 0
0 0 0 0 1 "Admitted"
8 2010 "18 or older" "Female" 0 0
0 1 0 0 0 0
0 0 0 0 0 0
0 0 0 0 1 "Discharged"
8 2010 "5-17 years" "Male" 1 0
0 0 1 0 0 0
0 0 0 0 0 0
0 0 1 0 0 "Discharged"
8 2010 "18 or older" "Male" 1 0
0 0 1 0 0 0
0 0 0 0 0 0
0 0 1 0 1 "Discharged"
8 2010 "2-4 years" "Male" 1 0
0 0 1 0 0 0
0 0 0 0 0 0
0 0 1 0 0 "Admitted"
8 2010 "5-17 years" "Male" 0 0
0 1 0 0 0 0
0 0 0 0 0 0
0 0 0 0 0 "Discharged"
8 2010 "18 or older" "Male" 0 0
0 0 0 0 0 0
0 0 0 0 1 0
0 0 1 0 1 "Admitted"
8 2010 "5-17 years" "Female" 0 0
0 1 0 1 0 0
0 0 0 0 0 0
0 0 1 0 1 "Discharged"
8 2010 "1 year" "Female" 0 0
0 1 0 0 0 0
0 0 0 0 0 0
0 0 0 0 1 "Discharged"
8 2010 "2-4 years" "Female" 1 0
0 0 1 0 0 0
0 0 0 0 0 0
0 0 1 0 1 "Discharged"
8 2010 "18 or older" "Male" 0 0
0 1 0 0 0 0
0 0 0 0 0 0
0 0 0 0 0 "Discharged"
8 2010 "18 or older" "Female" 0 0
0 1 0 0 0 0
0 0 0 0 0 0
0 0 0 0 1 "Discharged"
8 2010 "18 or older" "Female" 0 0
0 1 0 0 0 0
0 0 0 0 0 0
0 0 0 0 1 "Discharged"
8 2010 "1 year" "Female" 1 0
0 1 1 1 0 0
0 0 0 0 0 0
0 1 2 0 1 "Admitted"
8 2010 "18 or older" "Female" 0 0
0 1 0 0 0 0
0 0 0 0 0 0
0 0 0 0 0 "Admitted"
8 2010 "less than 1" "Male" 1 0
0 0 1 0 0 0
0 0 0 0 0 0
0 0 1 0 1 "Admitted"
8 2010 "18 or older" "Female" 1 0
0 0 1 0 0 0
0 0 0 0 0 0
0 0 1 0 1 "Discharged"
8 2010 "5-17 years" "Female" 1 0
0 0 1 0 0 0
0 0 0 0 0 0
0 0 1 0 1 "Discharged"
8 2010 "5-17 years" "Male" 0 0
0 1 0 0 0 0
0 0 0 0 0 0
0 0 0 1 1 "Died"
in the ED
8 2010 "18 or older" "Male" 0 0
0 0 0 0 0 0
0 0 0 0 0 0
0 0 0 0 1 "Discharged"
8 2010 "18 or older" "Female" 1 0
0 0 0 0 0 0
0 0 0 0 1 0
0 0 1 0 1 "Admitted"
8 2010 "1 year" "Female" 1 0
0 0 1 0 0 0
0 0 0 0 0 0
0 0 1 0 0 "Admitted"
8 2010 "5-17 years" "Female" 0 0
0 1 0 0 0 0
0 0 0 0 0 0
0 0 0 0 0 "Admitted"
8 2010 "5-17 years" "Male" 0 0
0 0 0 0 0 0
0 0 0 0 0 0
0 0 0 0 0 "Discharged"
8 2010 "less than 1" "Male" 1 0
0 0 0 0 1 0
0 0 0 0 0 0
0 0 1 0 1 "Admitted"
8 2010 "18 or older" "Male" 1 0
0 0 0 0 0 0
0 0 0 0 0 0
0 0 0 0 0 "Admitted"
8 2010 "18 or older" "Male" 1 0
0 0 0 1 0 0
0 0 0 1 1 0
0 1 3 0 1 "Admitted"
8 2010 "18 or older" "Female" 1 0
0 0 1 0 0 0
0 0 0 0 0 0
0 0 1 0 0 "Discharged"
8 2010 "less than 1" "Male" 1 0
0 0 0 0 0 0
1 0 0 0 0 1
0 0 1 0 1 "Admitted"
8 2010 "18 or older" "Female" 1 1
0 0 1 1 0 0
0 0 0 0 0 0
0 1 2 0 1 "Admitted"
8 2010 "18 or older" "Male" 0 0
0 1 0 0 0 0
0 0 0 0 0 0
0 0 0 0 1 "Discharged"
8 2010 "18 or older" "Male" 0 0
0 0 0 0 0 0
0 0 0 0 0 0
0 0 0 0 1 "Discharged"
8 2010 "1 year" "Male" 1 0
0 0 1 0 0 0
0 0 0 0 0 0
0 0 1 0 0 "Admitted"
8 2010 "1 year" "Male" 1 0
0 0 0 0 0 0
0 0 0 0 1 1
0 1 2 0 1 "Admitted"
8 2010 "5-17 years" "Female" 0 0
0 1 0 0 0 0
0 0 0 0 0 0
0 0 0 0 1 "Admitted"
8 2010 "18 or older" "Female" 1 0
0 0 1 0 0 0
0 0 0 0 0 0
0 0 1 0 0 "Admitted"
8 2010 "1 year" "Male" 1 0
0 0 0 0 0 0
0 0 0 0 0 1
0 0 1 0 1 "Admitted"
8 2010 "18 or older" "Female" 0 0
0 1 0 0 0 0
0 0 0 0 0 0
0 0 0 0 1 "Admitted"
8 2010 "18 or older" "Male" 1 0
0 0 1 1 0 0
0 0 0 0 1 0
1 1 4 0 1 "Admitted"
8 2010 "5-17 years" "Male" 0 0
0 1 0 0 0 0
0 0 0 0 0 0
0 0 0 0 1 "Admitted"
8 2010 "5-17 years" "Female" 0 0
0 1 0 0 0 0
0 0 0 0 0 0
0 0 0 0 0 "Admitted"
8 2010 "18 or older" "Female" 1 0
0 0 0 0 0 0
0 0 0 0 0 0
0 0 0 0 0 "Discharged"
8 2010 "less than 1" "Female" 1 0
0 0 0 0 0 0
1 0 0 0 0 1
0 0 1 0 1 "Admitted"
8 2010 "18 or older" "Female" 0 0
0 1 0 0 0 0
0 0 0 0 0 0
0 0 0 0 1 "Discharged"
8 2010 "5-17 years" "Female" 1 0
0 0 1 0 0 0
0 0 0 0 0 0
0 0 1 0 1 "Discharged"
8 2010 "2-4 years" "Female" 1 0
0 0 1 0 0 0
0 0 0 0 0 0
0 0 1 0 1 "Discharged"
8 2010 "less than 1" "Male" 0 0
0 0 1 0 0 0
0 0 0 0 0 0
1 1 2 0 0 "Admitted"
8 2010 "18 or older" "Male" 0 0
0 1 0 0 0 0
0 0 0 0 0 0
0 0 0 0 0 "Discharged"
8 2010 "18 or older" "Female" 1 0
0 1 0 0 0 0
0 0 0 0 0 0
0 0 0 0 1 "Discharged"
8 2010 "5-17 years" "Male" 0 0
0 1 0 0 0 0
0 0 0 0 0 0
0 0 0 0 1 "Admitted"
8 2010 "18 or older" "Male" 0 0
0 1 0 0 0 0
0 0 0 0 0 0
0 0 0 0 0 "Discharged"
8 2010 "1 year" "Male" 1 0
0 0 1 0 0 0
0 0 0 0 0 0
0 0 1 0 1 "Admitted"
8 2010 "5-17 years" "Male" 0 1
0 1 0 0 0 0
0 0 0 0 0 0
0 0 0 0 1 "Other"
8 2010 "18 or older" "Male" 1 0
0 0 1 0 0 0
0 0 0 0 0 0
0 0 1 0 0 "Admitted"
8 2010 "1 year" "Female" 0 0
0 1 0 0 0 0
0 0 0 0 0 0
0 0 0 0 1 "Admitted"
8 2010 "18 or older" "Female" 1 0
0 0 0 1 0 0
0 0 0 0 0 0
0 0 1 0 1 "Admitted"
8 2010 "5-17 years" "Male" 0 0
0 0 0 0 0 0
0 0 0 0 0 0
0 0 0 0 0 "Discharged"
8 2010 "18 or older" "Male" 0 0
0 1 0 0 0 0
0 0 0 0 0 0
0 0 0 0 0 "Discharged"
8 2010 "18 or older" "Male" 1 0
1 0 1 0 0 0
0 0 0 0 0 0
0 0 1 0 1 "Admitted"
8 2010 "18 or older" "Female" 0 0
0 1 0 0 0 0
0 0 0 0 0 0
0 0 0 0 1 "Discharged"
8 2010 "18 or older" "Male" 0 0
0 1 0 0 0 0
0 0 0 0 0 0
0 0 0 0 0 "Discharged"
8 2010 "18 or older" "Female" 1 0
0 0 0 0 0 0
0 0 0 0 0 0
0 0 0 0 1 "Admitted"
8 2010 "5-17 years" "Male" 0 0
0 0 0 0 1 0
0 0 0 0 0 0
0 0 1 0 1 "Admitted"
8 2010 "18 or older" "Male" 0 1
0 1 0 0 0 0
0 0 0 0 0 0
0 0 0 0 1 "Admitted"
8 2010 "18 or older" "Female" 1 0
0 1 1 0 1 0
0 0 0 0 0 0
0 1 2 0 1 "Admitted"
8 2010 "5-17 years" "Female" 0 0
0 1 0 0 0 0
0 0 0 0 0 0
0 0 0 0 0 "Admitted"
8 2010 "18 or older" "Male" 0 0
0 1 0 0 1 0
0 0 0 0 0 0
0 0 1 0 0 "Discharged"
8 2010 "18 or older" "Male" 0 0
0 1 0 0 0 0
0 0 0 0 0 0
0 0 0 0 1 "Discharged"
8 2010 "18 or older" "Female" 0 0
0 1 0 0 0 0
0 0 0 0 0 0
0 0 0 0 1 "Admitted"
8 2010 "5-17 years" "Female" 1 0
0 1 1 0 0 0
0 0 0 0 0 0
0 0 1 0 1 "Admitted"
8 2010 "18 or older" "Male" 0 0
0 1 0 0 0 0
0 0 0 0 0 0
0 0 0 0 0 "Admitted"
8 2010 "18 or older" "Female" 1 0
0 0 0 0 0 0
0 0 0 0 0 0
0 0 0 0 1 "Admitted"
8 2010 "less than 1" "Female" 1 0
0 0 0 0 0 0
0 0 0 0 0 1
0 0 1 0 1 "Admitted"
8 2010 "1 year" "Female" 0 0
0 1 0 0 1 0
0 0 0 0 0 0
0 0 1 0 1 "Admitted"
8 2010 "18 or older" "Male" 0 0
0 1 0 0 0 0
0 0 0 0 0 0
0 0 0 0 0 "Discharged"
8 2010 "5-17 years" "Female" 1 0
0 0 1 0 0 0
0 0 0 0 0 0
0 0 1 1 1 "Died"
in the ED
8 2010 "18 or older" "Male" 1 0
0 1 0 0 0 0
0 0 0 0 1 0
0 0 1 0 1 "Admitted"
8 2010 "less than 1" "Male" 1 0
0 0 1 1 0 0
0 0 0 0 0 0
0 1 2 0 1 "Admitted"
8 2010 "18 or older" "Female" 0 0
0 0 0 0 0 0
0 0 0 0 0 0
0 0 0 0 1 "Admitted"
8 2010 "18 or older" "Female" 0 0
0 0 0 0 0 0
0 0 0 0 0 0
0 0 0 0 0 "Admitted"
8 2010 "5-17 years" "Female" 1 0
0 0 0 0 0 0
0 0 0 0 0 0
0 0 0 0 0 "Admitted"
8 2010 "18 or older" "Male" 1 0
0 0 1 0 0 0
0 0 0 0 0 0
0 0 1 0 1 "Admitted"
8 2010 "less than 1" "Female" 1 0
0 0 0 0 0 0
0 0 0 0 0 1
0 0 1 0 1 "Admitted"
8 2010 "18 or older" "Female" 0 0
0 1 0 0 0 0
0 0 0 0 0 0
0 0 0 0 1 "Admitted"
8 2010 "1 year" "Female" 1 0
0 0 1 0 0 0
1 0 0 0 0 1
0 1 2 0 1 "Admitted"
8 2010 "5-17 years" "Male" 1 0
0 1 0 0 0 0
0 0 0 0 0 0
0 0 0 0 1 "Discharged"
8 2010 "18 or older" "Female" 1 0
0 0 0 0 0 0
0 0 0 0 0 0
0 0 0 0 1 "Admitted"
8 2010 "18 or older" "Male" 1 0
[truncated: 38,652 more rows]
